# Supplementary material for: Sorbitol promotes the graft healing process in pears
Source: Hortic Res. 2025 Jun 25;12(9):uhaf168. doi: 10.1093/hr/uhaf168 (PMC12373972; doi:10.1093/hr/uhaf168)
Supplement: Web_Material_uhaf168 [file web_material_uhaf168.zip]

Archive with 2 entries (2 files):
- FigureS1-S7.docx
- Table S1-S4.xlsx
