# Supplementary material for: Sorbitol promotes the graft healing process in pears
Source: Hortic Res. 2025 Jun 25;12(9):uhaf168. doi: 10.1093/hr/uhaf168 (PMC12373972; doi:10.1093/hr/uhaf168)
Supplement: Web_Material_uhaf168 [file web_material_uhaf168.zip › Table S1-S4.xlsx]

## Sheet: Sheet1
Table S1. Analysis of Sucrose and Sorbitol Metabolism-Related Gene Expression
	Gene_ID	Z1	Z5	Z9	Z25	Y1	Y5	Y9	Y25
INV	Pbr015752.1	2.62129	6.43417	7.22717	2.35151	7.11864	3.04732	8.61049	2.48046
	Pbr012738.1	2.60648	5.17678	4.52341	1.70397	6.21916	2.93302	4.88139	2.08834
	Pbr006369.1	1.95758	1.15247	0.887061	0.825489	1.78259	1.12225	1.0073	0.804507
	Pbr017515.1	1.61896	1.27217	1.37532	0.959515	2.5716	1.77754	2.47562	1.40305
SUS	Pbr003395.1	6.92977	3.91557	5.58559	3.64752	5.52497	7.14596	5.71277	4.86379
	Pbr035997.1	6.12611	3.84691	4.19459	2.4387	3.52183	5.70025	3.92689	2.86111
	Pbr025968.1	16.5369	32.9194	28.8375	39.8315	20.4594	30.3985	28.1779	47.8239
	Pbr003394.1	0.738756	1.2269	2.11576	1.84553	0.819044	1.75174	1.64441	2.21879
ostA	Pbr039508.1	0.3	0.741351	0.593882	0.243893	0.396536	0.212985	0.408551	0.376988
ostB	Pbr012737.1	5.70683	3.38744	4.31247	0.728716	9.32933	2.95293	5.36217	2.1241
	Pbr015751.1	4.85249	2.38439	3.21089	0.92118	6.74354	2.20679	4.19486	0.903941
	Pbr017514.1	0.362944	0.436202	0.371148	0.257517	1.25333	0.462327	0.668321	0.359449
	Pbr016047.1	7.89691	5.51022	4.44294	11.6252	3.82508	6.47596	7.17458	8.96604
	Pbr031749.1	4.260802152	3.41087	4.13552	1.79112	7.56391	4.40697	4.08364	2.7695
	Pbr010793.1	0.444557	0.22952	0.87696	0.324846	0.57099	0.893232	0.886628	0.455163
	Pbr010930.1	7.728666809	5.11129	5.05095	15.6231	6.02963	3.24854	5.18958	11.497
	Pbr009551.1	5.694144002	6.6135	6.91614	9.01252	3.81253	5.74608	6.23753	9.30778
SORD	Pbr013914.1	1.755030257	0.949167	2.47464	0.503561	4.95491	1.51135	4.29472	0.568202
	Pbr013913.1	495.1456784	436.084	359.086	143.358	492.968	556.02	392.372	202.902
	Pbr032777.1	359.036108	418.38	340.63	121.907	480.302	501.017	393.879	201.702
	Pbr032778.1	3.923943896	4.15021	5.07858	0.647443	8.62798	4.9649	6.67613	1.7072
	Pbr013915.1	215.8334634	177.835	137.046	81.2719	161.526	241.377	151.298	116.596
	Pbr013916.1	4.209286461	4.71033	5.96852	1.2903	17.055	10.1439	8.20622	4.57574
DMH	Pbr003622.1	7.330926437	5.13623	6.31712	3.89756	10.9476	7.90939	6.65717	4.58806
	Pbr003623.1	5.645898132	3.77428	2.97018	2.61374	6.7786	5.44654	4.94044	2.74212
	Pbr004676.1	4.149570234	4.33735	3.0027	3.04952	13.4592	2.7512	4.25383	3.89382
	Pbr006899.1	5.446476548	5.10547	4.95461	2.68109	3.77616	4.65573	5.87598	3.16702
HK	Pbr034766.1	0.284301258	0.217939	0.180416	0.340631	0.965728	0.19027	0.0711028	0.324218
	Pbr039643.1	0.555967007	0.349163	0.329998	0.858809	1.44327	0.441053	0.339987	1.0849
	Pbr032600.1	1.826645201	2.21276	2.05175	4.46184	2.03461	1.75901	3.35087	6.74535
	Pbr028810.1	18.39707462	15.835	15.125	11.6844	21.8663	14.7667	17.6302	11.8787
	Pbr027633.1	7.157324782	5.85653	5.23679	4.78677	10.0316	6.53253	4.91561	5.46356
	Pbr036641.1	3.705321823	2.83045	2.84895	2.5025	5.68903	3.90256	2.01525	2.90009
SCRK	Pbr000007.1	3.818373168	4.10919	3.88176	6.58855	1.54159	4.43026	4.6717	5.14862
	Pbr012599.1	11.62112167	10.2257	8.11245	21.6219	6.09324	7.24093	9.12935	17.4015
	Pbr028610.1	13.6469578	17.3028	17.9485	32.0901	13.949	17.4115	18.8089	31.4753
	Pbr029982.1	7.301952627	7.2591	6.80945	4.79014	11.7145	4.99987	9.75862	5.85109
	Pbr032451.1	7.699016821	4.48908	4.57553	3.64456	6.92186	5.3535	5.23013	4.37883
sr1D	Pbr023248.1	11.92047635	7.57901	6.13988	13.3824	17.0618	7.27597	5.00642	8.29276
	Pbr042781.1	159.8582962	195.935	225.168	911.395	90.5751	132.621	226.769	428.48
	Pbr024726.1	0.683449309	2.20818	2.04897	1.41842	1.2435	1.04548	2.15011	0.997769

## Sheet: Sheet2
Table S2 Transcriptome mapping result statistics
Sample	Clean_Reads	Total_Mapped	Multiple_Mapped	Uniquely_Mapped
Z1-1	38786776	29922218 (77.15%)	3035107 (10.14%)	26887111 (89.86%)
Z1-2	40613840	31233304 (76.90%)	3202718 (10.25%)	28030586 (89.75%)
Z1-3	37864298	29054952 (76.73%)	2933122 (10.10%)	26121830 (89.90%)
Z5-1	38083234	29049002 (76.28%)	2982393 (10.27%)	26066609 (89.73%)
Z5-2	39876422	30232000 (75.81%)	3129339 (10.35%)	27102661 (89.65%)
Z5-3	42493856	32321219 (76.06%)	3338170 (10.33%)	28983049 (89.67%)
Z9-1	47159952	35937215 (76.20%)	3712281 (10.33%)	32224934 (89.67%)
Z9-2	46117390	35057303 (76.02%)	3644302 (10.40%)	31413001 (89.60%)
Z9-3	41411904	31551513 (76.19%)	3275831 (10.38%)	28275682 (89.62%)
Z25-1	42461534	31554225 (74.31%)	3717713 (11.78%)	27836512 (88.22%)
Z25-2	42760732	32322437 (75.59%)	3441404 (10.65%)	28881033 (89.35%)
Z25-3	41889966	31820918 (75.96%)	3325540 (10.45%)	28495378 (89.55%)
Y1-1	39096664	30044492 (76.85%)	3133177 (10.43%)	26911315 (89.57%)
Y1-2	39482148	30547026 (77.37%)	3098541 (10.14%)	27448485 (89.86%)
Y1-3	39169818	30138791 (76.94%)	3107777 (10.31%)	27031014 (89.69%)
Y5-1	41663054	31726563 (76.15%)	3284292 (10.35%)	28442271 (89.65%)
Y5-2	40699352	31102189 (76.42%)	3197104 (10.28%)	27905085 (89.72%)
Y5-3	41822746	31834629 (76.12%)	3296051 (10.35%)	28538578 (89.65%)
Y9-1	43545696	33199663 (76.24%)	3434534 (10.35%)	29765129 (89.65%)
Y9-2	38120842	29209847 (76.62%)	2986082 (10.22%)	26223765 (89.78%)
Y9-3	35960080	27422185 (76.26%)	2818264 (10.28%)	24603921 (89.72%)
Y25-1	38006724	28757954 (75.67%)	3014834 (10.48%)	25743120 (89.52%)
Y25-2	44355514	33751312 (76.09%)	3576752 (10.60%)	30174560 (89.40%)
Y25-3	47148736	35716961 (75.75%)	3790532 (10.61%)	31926429 (89.39%)

## Sheet: Sheet3
Table S3 Elution procedure
Time/min	triethylamine aqueous solution (%)	acetonitrile elution procedure (%)
0	10	90
6	10	90
11	30	70
20	30	70
21	10	90
25	10	90

## Sheet: Sheet4
Table S4 The primer sequences used for real-time PCR
Gene Name	Forward（5’-3’）	Reverse（5’-3’）
PbSDH	TCAAGAACATGAAACTGGCGGA	CACGCGGTCACCAGAAAC
PbSDH1	AGACAAAGTTGGGAGCGAGG	CAGAGATTGTAGCGGCCTCC
PbS6PDH	GGGAGGGCATGGAAAAGACT	GCTCGCTGCAGGCTTTATTTT
PbS6PDH2	GCCTTAAGAAACTTCGGCTAGATT	TCTATGTCCAGCACCTTGTCC
PbH3.1	CCAGGACTTCAAGACCGACC	CCAGGACTTCAAGACCGACC
PbH4	GTCAAGCGTATCAGTGGCCT	GTCACAGTCTTCCTCCTGGC
PbPXY	GCATAGCCGGTGAATGCAAG	TCATGGACGGCCTGTCTTTC
PbTMO6	GTCACCTTTTGCAGGGCTTC	CTGCAACGCCACCATAGGAA
PbPLL1	TATGAGCCGGAGGAAGGTGA	TGAGTAGGAGCCTCATTGGC
PbAR	CCCCAGGCACAAGTAGCATT	GCCTGACTGTAATCCCCACC
PbVND	GATGGGTTGTATGTCGGGCA	GGCATTTCACTTGAGAAGCTTGA
PbCESA	AAGTTTGCGATTGAGCCTCG	TCTTCATAGCTCGGCGTTCC
PbNEN4	CCTCAGCCAGTTGGGATGATT	GTGCTTTTGCTGCCCAAGAT
PbOPS	GGGCCAAGCTGCTGATTACA	AACAGGTTCACCGCCAATCC
PbAPL	CGAATCCAAGCCAATGCTCC	GGGGTTCATCCTGTCTGAGC
PbRTM	TGGATTCCAACGGTGAACTGG	AAACCATGGAGAGGAATCTGGT
